# Supplementary material for: Analysis of the Chemical, Antioxidant, and Anti-Inflammatory Properties of Pink Pepper (Schinus molle L.)
Source: Antioxidants (Basel). 2021 Jun 30;10(7):1062. doi: 10.3390/antiox10071062 (PMC8300677; doi:10.3390/antiox10071062)
Supplement: Supplementary file 1 [file antioxidants-10-01062-s001.zip]

Archive with 1 entries (1 files):
- antioxidants-1282498-supplementary.pdf
